# Supplementary material for: Pattern of β-Diversity and Plant Species Richness along Vertical Gradient in Northwest Himalaya, India
Source: Biology (Basel). 2022 Jul 18;11(7):1064. doi: 10.3390/biology11071064 (PMC9312975; doi:10.3390/biology11071064)
Supplement: Supplementary file 1 [file biology-11-01064-s001.zip]

Archive with 2 entries (2 files):
- Suppl S1.pdf
- Suppl S2.pdf
